# Supplementary material for: X-linked FHL1 as a novel therapeutic target for head and neck squamous cell carcinoma
Source: Oncotarget. 2016 Feb 18;7(12):14537–50. doi: 10.18632/oncotarget.7478 (PMC4924734; doi:10.18632/oncotarget.7478)
Supplement: Supplementary file 2 [file oncotarget-07-14537-s002.xls]

## Sheet: Venn analysis-online
Supplementary Table S1 Differentially expressed genes in HNSCCs distributed within four GEO datasets
Gene Symbol	KEGGID	Chormosal location	Style	GSE6631			GSE2379			GSE3524			GSE13061
				Log2FC	P-Value	FDR	Log2FC	P-Value	FDR	Log2FC	P-Value	FDR	Log2FC	P-Value	FDR
IFI27	hsa:3429	chr14q32	Upregulation	1.05008	0.299426	0.787754	4.52424	6.14351e-05	0.00249415	4.45831	0.000246116	0.00918139	2.79103	7.69e-18	1.39e-14
MMP1	hsa:4312	chr11q22.3	Upregulation	5.88924	4.93627e-07	0.00213247	3.82238	0.000493753	0.0126725	3.21773	0.0043562	0.048017	4.79629	3.75e-17	3.95e-14
TMSB10	hsa:9168	chr2p11.2	Upregulation	1.45708	0.152206	0.581611	3.54931	0.00107789	0.0219507	3.32753	0.00339	0.0414574	2.02649	2.46e-16	1.73e-13
ISG15	hsa:9636	chr1p36.33	Upregulation	2.8463	0.00669839	0.139232	3.41684	0.00156198	0.0279926	4.02894	0.00066813	0.0162532	2.94753	4.71e-16	3.13e-13
PLAU	hsa:5328	chr10q22.2	Upregulation	4.24081	0.000112834	0.0304651	6.86842	4.40577e-08	1.0114e-05	3.64005	0.00164962	0.0274933	2.2255	9.63e-16	6e-13
STAT1	hsa:6772	chr2q32.2	Upregulation	1.90751	0.0630063	0.396197	5.99423	6.56365e-07	8.2971e-05	5.38517	2.9464e-05	0.00271849	2.20413	2.12e-15	1.11e-12
TGFBI	hsa:7045	chr5q31	Upregulation	3.08444	0.0035209	0.0968808	4.93204	1.76763e-05	0.000973434	3.32503	0.00340946	0.0415713	2.88346	2.27e-14	7.17e-12
EXT1	hsa:2131	chr8q24.11	Upregulation	3.32835	0.0017747	0.0713881	4.69919	3.60839e-05	0.00174941	3.20147	0.00452046	0.0493202	1.32832	4e-14	1.12e-11
PRKDC	hsa:5591	chr8q11	Upregulation	2.26844	0.0282706	0.254966	3.28293	0.0022596	0.0367178	3.34939	0.00322435	0.0401387	1.16245	6.69e-14	1.69e-11
COL1A2	hsa:1278	chr7q22.1	Upregulation	3.7785	0.000471412	0.0468794	7.97328	1.57103e-09	7.97655e-07	3.95565	0.000792436	0.0179632	2.51965	1.3e-12	1.64e-10
PSMB2	hsa:5690	chr1p34.2	Upregulation	2.61806	0.0120869	0.175809	4.874	2.11281e-05	0.00114001	3.90334	0.000895017	0.0193066	1.23034	1.85e-12	2.16e-10
GPD1L	hsa:23171	chr3p22.3	downregulation	-3.51841	0.00102324	0.059286	-6.06872	5.20785e-07	7.09302e-05	-3.29725	0.00363324	0.0431095	-1.62548	2.9e-12	3e-10
BST2	hsa:684	chr19p13.1	Upregulation	1.51526	0.136872	0.558343	3.10995	0.00360693	0.0491274	4.94795	7.95421e-05	0.00473742	2.14883	3.93e-12	3.73e-10
RFC4	hsa:5984	chr3q27	Upregulation	2.99913	0.00444668	0.111039	4.64429	4.26592e-05	0.0019586	5.10114	5.60564e-05	0.00390345	1.06373	7.42e-12	5.82e-10
TK1	hsa:7083	chr17q23.2-q25.3	Upregulation	2.58458	0.0131499	0.183844	4.02819	0.000270722	0.00821669	3.68488	0.00148683	0.0258384	1.09231	8.93e-12	6.71e-10
UBE2L6	hsa:9246	chr11q12	Upregulation	1.12204	0.267944	0.745441	3.89289	0.000402327	0.010958	4.04996	0.000636216	0.0157345	1.42582	2.19e-11	1.26e-09
HPRT1	hsa:3251	chrXq26.1	Upregulation	1.0686	0.291088	0.778484	4.42707	8.24162e-05	0.00317252	5.1654	4.84332e-05	0.00364607	1.08152	5.72e-11	2.73e-09
HLA-G	hsa:3135	chr6p21.3	Upregulation	1.57725	0.121915	0.526671	3.12261	0.00348686	0.0480189	3.23659	0.00417302	0.0466508	1.05716	5.72e-11	2.73e-09
IFI30	hsa:10437	chr19p13.1	Upregulation	2.61118	0.0122987	0.177102	5.77543	1.29565e-06	0.000132999	4.06418	0.000615499	0.015445	1.38774	6.23e-11	2.86e-09
ALDH1L1	hsa:10840	chr3q21.3	downregulation	-1.30419	0.198963	0.655127	-4.53972	5.862e-05	0.00239854	-4.18675	0.00046269	0.0130839	-1.07615	6.41e-11	2.9e-09
CBX3	hsa:11335	chr7p15.2	Upregulation	1.60425	0.115826	0.513475	3.87989	0.000417846	0.0112489	3.88515	0.0009337	0.0197023	1.0274	2.28e-10	7.71e-09
SMC4	hsa:10051	chr3q26.1	Upregulation	1.73655	0.0894755	0.456896	3.88562	0.000410934	0.0111102	3.41068	0.00280111	0.0366083	1.00182	2.7e-10	8.81e-09
ADAR	hsa:103	chr1q21.3	Upregulation	1.26398	0.212904	0.676344	4.43507	8.04503e-05	0.00311584	8.51456	4.73326e-08	5.27356e-05	1.21523	4.03e-10	1.24e-08
PTPRK	hsa:5796	chr6q22.2-q22.3	Upregulation	2.50082	0.0161943	0.20456	4.26129	0.000135582	0.00479511	4.21805	0.000430181	0.0124236	1.11931	5.73e-10	1.64e-08
PPIB	hsa:5479	chr15q21-q22	Upregulation	2.38514	0.0214536	0.23274	4.69722	3.63017e-05	0.00174941	3.47101	0.00243793	0.0339138	1.32848	1.66e-09	3.92e-08
PSMB9	hsa:5698	chr6p21.3	Upregulation	0.937399	0.353679	0.848668	3.87689	0.000421512	0.0112994	4.19317	0.000455829	0.0129391	1.20485	1.81e-09	4.19e-08
TFRC	hsa:7037	chr3q29	Upregulation	1.75417	0.0863757	0.450582	4.00175	0.000292613	0.008693	3.84463	0.00102599	0.0209169	1.31159	2.29e-09	5.11e-08
PPP1R3C	hsa:5507	chr10q23-q24	downregulation	-2.71475	0.0094435	0.159359	-11.9801	2.98149e-14	9.41107e-11	-13.9035	1.11661e-11	8.29382e-08	-1.8706	2.75e-09	5.89e-08
LAMP3	hsa:27074	chr3q26.3-q27	Upregulation	1.69357	0.0974279	0.470267	3.53794	0.00111301	0.0224378	3.96035	0.000783817	0.0178667	1.50848	7.93e-09	1.42e-07
NCBP2	hsa:22916	chr3q29	Upregulation	0.885441	0.38074	0.870847	3.18972	0.00291118	0.0425397	3.85676	0.000997454	0.0205219	1.00888	1.06e-08	1.79e-07
LDB3	hsa:11155	chr10q22.3-q23.2	downregulation	-0.835109	0.408176	0.888107	-4.57264	5.30472e-05	0.00225311	-3.31799	0.00346488	0.0418471	-1.93983	1.25e-08	2.04e-07
COL3A1	hsa:1281	chr2q31	Upregulation	2.61861	0.0120701	0.175809	5.93864	7.8011e-07	9.38063e-05	4.37122	0.000301277	0.0100853	2.04606	1.35e-08	2.17e-07
LPIN1	hsa:23175	chr2p25.1	downregulation	-2.65207	0.0110882	0.170664	-5.10263	1.04479e-05	0.000656297	-3.58576	0.00187055	0.0294395	-1.4937	1.7e-08	2.6e-07
CALU	hsa:813	chr7q32.1	Upregulation	2.75286	0.0085569	0.156635	4.89486	1.98167e-05	0.00107847	4.6112	0.000172707	0.00744033	1.08233	2e-08	2.95e-07
FHL1	hsa:2273	chrXq26	downregulation	-1.00094	0.362114	0.855913	-3.95862	0.00033206	0.00944278	-3.55843	0.00199253	0.0304315	-2.71509	1.3e-07	1.41e-06
TMOD1	hsa:7111	chr9q22.3	downregulation	-1.29015	0.203748	0.661302	-3.53024	0.0011374	0.0226039	-5.12864	5.26554e-05	0.0037849	-1.49854	1.43e-07	1.52e-06
ITGB1	hsa:3688	chr10p11.2	Upregulation	1.48513	0.144652	0.57188	3.50859	0.00120879	0.0235892	-3.47003	0.00244347	0.0339138	1.00314	1.42e-06	1.03e-05
HSP90B1	hsa:7184	chr12q24.2-q24.3	Upregulation	2.8294	0.0070039	0.142299	4.33873	0.000107512	0.00400428	3.57108	0.0019351	0.0298821	1.15129	1.61e-06	1.14e-05
PLOD2	hsa:5352	chr3q24	Upregulation	2.04468	0.0469079	0.33504	4.02149	0.000276115	0.00830055	3.65139	0.00160687	0.0270233	1.32224	5.77e-06	3.34e-05
LUM	hsa:4060	chr12q21.3-q22	Upregulation	2.10779	0.0407912	0.314675	5.62379	2.076e-06	0.000188118	3.78201	0.00118672	0.0226868	1.13888	1.79e-05	8.53e-05
FN1	hsa:2335	chr2q34	Upregulation	3.17753	0.00271892	0.0864886	5.58411	2.3485e-06	0.000204367	4.58502	0.000183494	0.00765692	1.42001	0.000182	0.000581
KRT4	hsa:3851	chr12q12-q13	downregulation	-5.18554	5.23353e-06	0.0113044	-6.73564	6.62317e-08	1.37089e-05	-5.41811	2.73599e-05	0.0025943	-1.74671	0.000591	0.00155926
TPM1	hsa:7168	chr15q22.1	Upregulation	2.74096	0.00882513	0.157806	3.27981	0.00227899	0.0368432	6.08674	6.2421e-06	0.00104978	1.01153	0.000732	0.00185916
TACSTD2	hsa:4070	chr1p32	downregulation	-3.28088	0.00203177	0.0769934	-4.70807	3.51184e-05	0.00172531	-4.95255	7.87075e-05	0.00473742	1.48319	0.00132759	0.00307337
ANXA1	hsa:301	chr9q21.13	downregulation	-3.57068	0.000877324	0.0577177	-3.71995	0.000663313	0.0154725	-3.54488	0.00205593	0.0309962	1.18864	0.00478486	0.0092517
AQP3	hsa:360	chr9p13	downregulation	-2.92394	0.00544726	0.126281	-3.13176	0.00340248	0.0474169	-6.31513	3.81465e-06	0.000745631	1.43335	0.00586272	0.010994
MAL	hsa:4118	chr2q11.1	downregulation	-4.85746	1.54681e-05	0.022274	-9.37329	2.78744e-11	2.70725e-08	-11.1557	5.44906e-10	1.73459e-06	-1.14285	0.00681801	0.0125122
CD24	hsa:100133941	chr6q21	downregulation	-2.73147	0.00904445	0.157806	-4.3074	0.000118107	0.00430987	-3.82671	0.00106963	0.0213954	1.08463	0.00893867	0.0157296
